# Supplementary material for: A Uremic Pig Model for Peritoneal Dialysis
Source: Toxins (Basel). 2022 Sep 14;14(9):635. doi: 10.3390/toxins14090635 (PMC9503030; doi:10.3390/toxins14090635)
Supplement: Supplementary file 1 [file toxins-14-00635-s001.zip]

Archive with 1 entries (1 files):
- toxins-1871645-supplementary.pdf
